# Supplementary material for: Evidence of constant diversification punctuated by a mass extinction in the African cycads
Source: Ecol Evol. 2013 Dec 11;4(1):50–8. doi: 10.1002/ece3.880 (PMC3894887; doi:10.1002/ece3.880)
Supplement: Supplementary file 3 [file ece30004-0050-SD3.xlsx]

## Sheet: ESS_Values.xls
Summary Statistic	posterior	prior	likelihood	treeModel.rootHeight	tmrca(Encephalartos)	tmrca(Lepidozamia)	tmrca(Lepidozamia-Encephalartos)	tmrca(Macrozamia)	tmrca(Encephalartos-Lepidozamia-Macrozamia)	yule.birthRate	CP1.ac	CP1.ag	CP1.at	CP1.cg	CP1.gt	CP2.ac	CP2.ag	CP2.at	CP2.cg	CP2.gt	CP3.ac	CP3.ag	CP3.at	CP3.cg	CP3.gt	CP1.frequencies1	CP1.frequencies2	CP1.frequencies3	CP1.frequencies4	CP2.frequencies1	CP2.frequencies2	CP2.frequencies3	CP2.frequencies4	CP3.frequencies1	CP3.frequencies2	CP3.frequencies3	CP3.frequencies4	CP1.alpha	CP2.alpha	CP3.alpha	CP1.pInv	CP2.pInv	CP3.pInv	CP1.mu	CP2.mu	CP3.mu	ucld.mean	ucld.stdev	meanRate
mean	-9843.08	-465.4	-9377.68	52.0912	12.3502	8.0815	39.6853	7.5002	48.6579	0.1773	0.2725	1.1224	0.154	0.4203	0.2067	0.1177	0.6217	0.1078	0.3269	0.17	0.3375	1.4295	0.2156	0.3882	0.1769	0.2259	0.2468	0.2436	0.2837	0.2418	0.255	0.217	0.2862	0.234	0.2169	0.2606	0.2885	0.4778	0.5718	0.573	0.4358	0.3105	0.4397	1.0255	1.016	0.9584	0.00043665	0.7743	0.00072878
stderr of mean	0.1902	0.1601	0.1325	0.046135	0.017823	0.012551	0.01244	0.012492	0.012394	0.00044319	0.0011974	0.0043366	0.00094719	0.001674	0.00098759	0.00059241	0.0020881	0.00054818	0.0011243	0.00075279	0.0015965	0.0060491	0.0010714	0.0016447	0.0009102	0.00020738	0.00021806	0.00020735	0.00021925	0.00019995	0.00019159	0.00018347	0.00021314	0.00019764	0.00019954	0.00020629	0.00022775	0.017373	0.015291	0.012761	0.0085076	0.0063831	0.0053767	0.000879	0.00083825	0.00085542	2.7418e-06	0.0055971	1.5043e-06
median	-9842.74	-465.192	-9377.29	51.1356	12.3473	8.0592	39.6834	7.4919	48.6432	0.1762	0.2627	1.0938	0.1465	0.4077	0.1993	0.1132	0.6069	0.1042	0.3197	0.1646	0.3239	1.3878	0.206	0.3754	0.1704	0.2259	0.2466	0.2435	0.2837	0.2415	0.2548	0.2168	0.2861	0.2339	0.2165	0.2605	0.2884	0.3658	0.434	0.4637	0.4688	0.3143	0.4619	1.0246	1.0155	0.9566	0.00043203	0.7694	0.00072544
geometric mean	n/a	n/a	n/a	51.9715	12.3164	8.0249	39.673	7.4399	48.6478	0.1756	0.26	1.095	0.1434	0.4072	0.1965	0.1105	0.6074	0.1018	0.3174	0.1618	0.3212	1.3944	0.2044	0.3729	0.1672	0.2256	0.2466	0.2433	0.2834	0.2415	0.2548	0.2167	0.2859	0.2338	0.2166	0.2603	0.2882	0.335	0.4512	0.4647	0.369	0.235	0.3934	1.0227	1.0134	0.9556	0.00043192	0.7628	0.00072578
95% HPD lower	-9862.78	-477.916	-9393.95	46.9916	10.5833	6.2107	37.811	5.6929	46.7256	0.1322	0.1245	0.6819	0.053009	0.2305	0.086201	0.04092	0.3854	0.042648	0.1907	0.076898	0.1497	0.8719	0.087272	0.1915	0.072995	0.204	0.2231	0.2227	0.2602	0.2204	0.2325	0.1959	0.2637	0.212	0.1949	0.2382	0.2643	0.0013282	0.080999	0.055218	0.062965	0.00052733	0.1142	0.882	0.8733	0.8151	0.00032056	0.5232	0.00060174
95% HPD upper	-9822.28	-453.67	-9360.71	59.6881	14.1538	9.9647	41.6843	9.4293	50.5709	0.2288	0.4396	1.63	0.2701	0.6338	0.3342	0.1975	0.8928	0.1804	0.4932	0.2782	0.5541	2.1042	0.3475	0.6156	0.2942	0.2479	0.2685	0.2685	0.3074	0.2654	0.2771	0.2384	0.3107	0.2561	0.2387	0.2836	0.3133	1.272	1.4638	1.3682	0.7167	0.5759	0.6988	1.1759	1.1578	1.1067	0.00056833	1.0323	0.00086026
auto-correlation time (ACT)	25627.6	50291.5	18273.8	11881.1	28628	13130.6	11859.6	13151.7	11780.6	23947.3	15443.5	21903.7	19880.2	18392.6	16758.7	15514.9	17894.3	17655.9	14989.9	14898	16840.3	26197.8	17658.6	16514.1	17815.9	24959.5	26467.1	23624.5	24564.4	22252.1	20954	20628	23075.2	22993.5	24546.2	23685.8	25420.6	138080	90913.5	76786.8	162080	103180	87175.2	10000	10000	10000	133970	132430	38600.2
effective sample size (ESS)	2926.92	1491.5	4104.78	6313.4	2620.16	5712.59	6324.85	5703.46	6367.25	3132.3	4857.06	3424.54	3773.11	4078.27	4475.9	4834.71	4191.83	4248.44	5004.02	5034.89	4454.21	2863.21	4247.79	4542.18	4210.29	3005.27	2834.09	3175.1	3053.6	3370.92	3579.75	3636.33	3250.67	3262.22	3055.88	3166.88	2950.76	543.241	825.07	976.861	462.787	726.978	860.452	7501	7501	7501	559.905	566.41	1943.26
[truncated: 6 more columns]
